# Supplementary material for: Measuring directional urban spatial interaction in China: A migration perspective
Source: PLoS One. 2017 Jan 31;12(1):e0171107. doi: 10.1371/journal.pone.0171107 (PMC5283794; doi:10.1371/journal.pone.0171107)
Supplement: S1 Table — Research unit, 2000: total population, emigrant population, 2010: total population, emigrant population. (XLSX) [file pone.0171107.s001.xlsx]

## Sheet: Sheet1
The total population and emigrant population of research unit in 2000 and in 2010
research unit	2000		2010
	total population	emigrant population	total population	emigrant population
阿坝藏族羌族自治州	847468	15659	898708	116639
阿克苏地区	2141745	46502	2370809	229693
阿拉善盟	196279	23349	231334	47631
阿勒泰地区	561667	46232	603283	97100
阿里地区	77253	885	95465	1385
安康	2613914	404804	2629906	552684
安庆	5180000	1120966	5311379	1399718
安顺	2331741	204044	2297612	745598
安阳	5161106	441002	5173188	990726
鞍山	3584039	400453	3645884	487346
巴彦淖尔	1682662	333397	1669915	700677
巴音郭楞蒙古自治州	1056970	69492	1278486	147309
巴中	3289246	286491	3283148	877762
白城	2025891	187838	2032356	246476
白山	1312362	48642	1296127	219410
白银	1719735	36611	1708752	293558
百色	340483	399718	3466758	726802
蚌埠	3288329	302599	3164467	797636
包头	2254439	491610	2650364	635984
宝鸡	3594215	310430	3716737	388593
保定	10471123	726923	11194382	1166331
保山	846865	55129	2506491	207847
北海	1423236	132209	1539251	311455
北京	13569194	2041486	19612368	3116125
本溪	1567408	216725	1709538	188625
毕节地区	6327471	445676	6537498	2282008
滨州	3563921	261732	3748474	411420
亳州	5078908	231275	4850657	1484260
博尔塔拉蒙古自治州	424040	25208	443680	72367
沧州	6639501	293562	7134062	600761
昌都地区	586152	18704	657505	25508
昌吉回族自治州	1503097	178928	1428587	377198
常德	5740875	570663	5714623	994703
常州	3776270	502052	4592431	659709
巢湖	4173449	536229	3873102	1014776
朝阳	3194828	365004	3044641	744832
潮州	2402068	254781	2669466	383850
郴州	4324812	492146	4583531	970302
成都	11108534	1110622	14047625	1941075
承德	3324121	424751	3473201	647324
池州	1389469	211464	1402518	321243
赤峰	4435737	526334	4341245	950998
崇左	306242	821610	1994285	555559
滁州	4001488	434635	3937868	1030210
楚雄彝族自治州	2542530	65138	2684169	210049
达州	5793144	782752	5468097	1892756
大理白族自治州	3296552	96205	3456323	301481
大连	5893692	910288	6690432	1236401
大庆	2578051	348878	2904532	453167
大同	3001508	115929	3318054	701365
大兴安岭地区	505842	101644	511560	80611
丹东	2390524	329250	2444697	417388
德宏傣族景颇族自治州	1082599	37227	1211440	148550
德阳	3788056	291815	3615758	712596
德州	5293674	267658	5568235	541987
迪庆藏族自治州	353518	3517	400182	20913
定西	2820249	82956	2698624	417982
东莞	6445777	107817	8220207	181630
东营	1793171	90472	2035338	291597
鄂尔多斯	1369766	304052	1940653	631046
鄂州	1023285	100769	1048668	161153
恩施土家族苗族自治州	3775190	515360	3290294	950833
防城港	735952	107553	866927	154554
佛山	5337709	348686	7197394	399800
福州	6386015	865771	7115369	1609843
抚顺	2260290	296817	2138090	372438
抚州	3572421	453091	3912307	534935
阜新	1889774	207325	1819339	327132
阜阳	8003963	974679	7599913	3001000
甘南藏族自治州	640106	19932	689132	83926
甘孜藏族自治州	897239	33275	1091872	103592
赣州	7396873	991226	8368447	1660327
固原	1727361	216430	1228156	421471
广安	4124100	436239	3205476	1697524
广元	3063291	160025	2484122	888373
广州	9942022	1369053	12701948	1523438
贵港	3827945	782161	4118808	1162673
贵阳	3718449	286258	4322611	915345
桂林	4614670	487617	4747963	987538
果洛藏族自治州	137940	3899	181682	25243
哈尔滨	9413359	1484695	10635971	1366562
哈密地区	492096	43851	572400	110748
海北藏族自治州	258922	11393	273304	45731
海东地区	1391565	87354	1396845	322104
海口	830192	29676	2046170	324134
海南藏族自治州	375426	16545	441691	68637
海西蒙古族自治州	332094	17388	489338	110295
邯郸	8386814	358495	9174683	895612
汉中	3411044	460019	3416196	713894
杭州	6878722	821852	8700373	1589343
合肥	4467384	524572	5702466	1252078
和田地区	1681310	18004	2014362	128520
河池	318348	398485	3369251	913437
河源	2266429	1128480	2950195	994767
菏泽	8097973	596819	8287693	1531796
贺州	850023	166181	1954072	389264
鹤壁	1401872	59219	1569208	133038
鹤岗	1099079	174231	1058665	173075
黑河	1671811	305478	1673899	301627
衡水	4156913	173811	4340773	320301
衡阳	6784891	688580	7148344	1442759
红河哈尼族彝族自治州	4130463	107114	4500896	428044
呼和浩特	2392895	264453	2866615	757007
呼伦贝尔	2687228	442231	2549252	679251
葫芦岛	2580685	364340	2623541	536071
湖州	2625595	236171	2893542	429000
怀化	4639738	468483	4741673	892020
淮安	1200679	375872	4801662	1200443
淮北	1878164	160690	2114276	295761
淮南	2040649	221371	2333896	509069
黄冈	7109047	968040	6162069	1582485
黄南藏族自治州	214642	6806	256716	25047
黄山	1370377	194390	1358980	302581
黄石	2477467	375056	2429318	602960
惠州	3216075	664598	4598402	813686
鸡西	1946057	269200	1862165	299835
吉安	4360924	572606	4810339	518403
吉林	4485494	267045	4413157	621169
济南	5921891	463233	6813984	910975
济宁	7740281	534939	8081905	1029782
佳木斯	2358310	305503	2552097	333960
嘉兴	3582996	199431	4501657	497322
嘉峪关	159541	9427	231853	50688
江门	3956827	607704	4450703	623396
焦作	3915294	194835	3540101	437703
揭阳	5237405	790809	5884347	999554
金昌	451570	15379	464050	89591
金华	4571881	768218	5361572	1174389
锦州	3076735	336579	3126463	380280
晋城	2160984	49685	2279146	295789
晋中	3016536	137749	3249425	578665
荆门	2970848	376483	2873687	487179
荆州	6279990	1217308	5691707	1467559
景德镇	1453367	203594	1587477	190072
九江	4401248	374347	4728778	742944
酒泉	346258	49041	1095947	151013
喀什地区	3405713	51031	3979321	211986
开封	4586533	302860	4676483	680386
克拉玛依	270232	8164	391008	47758
克孜勒苏柯尔克孜自治州	439688	8001	525570	48076
昆明	5781294	219876	6432209	935319
拉萨	474499	18994	559423	41384
来宾	839790	586091	2099711	612794
莱芜	1233525	92613	1298529	149606
兰州	3142523	160064	3616163	729501
廊坊	3833444	90208	4358839	444069
乐山	3324139	314267	3235759	703750
丽江	1126646	25120	1244769	123154
丽水	2162113	553444	2116957	1009548
连云港	4569913	165548	4393482	1105285
凉山彝族自治州	4081697	155309	4532809	857452
辽阳	1801207	294098	1858768	319354
辽源	1267033	90694	1176239	143650
聊城	5412115	316297	5789863	602337
林芝地区	158647	3761	195109	7058
临沧	2332570	29244	2429497	144783
临汾	3950845	103260	4316610	564299
临夏回族自治州	1828462	41011	1946677	316301
临沂	9942652	575757	10039440	1542510
柳州	2099840	273543	3758704	789319
六安	5954653	835734	5611701	1878464
六盘水	2744085	153881	2851332	709705
龙岩	2684310	497275	2559545	999823
陇南	2585479	91973	2567718	353079
娄底	3783233	383765	3784634	841557
泸州	4102165	829811	4218427	1230827
洛阳	6227665	475337	6549941	1067861
漯河	2262404	144346	2544266	324279
吕梁	3382280	81047	3727068	594051
马鞍山	1196916	149514	1366302	202598
茂名	5238426	1508722	5817494	1994673
眉山	3205171	522401	2950545	828080
梅州	3802186	1467506	4238461	1428707
绵阳	5170141	425121	4613871	1417303
牡丹江	2684495	146762	2798723	331482
那曲地区	366710	4636	462381	17426
南昌	4331668	520851	5042566	1270855
南充	6683406	740703	6278614	1768527
南京	6126165	711275	8003744	1071046
南宁	3221690	344281	6658742	1842204
南平	2816581	571271	2645548	1091637
南通	7512919	1025932	7283622	1389901
南阳	9577771	935905	10263660	2102540
内江	4160305	365613	3702847	792984
宁波	5963362	799067	7605689	1242274
宁德	2991258	445057	2821996	1074026
怒江僳僳族自治州	491824	9266	534337	56297
攀枝花	1091657	72999	1214121	220638
盘锦	1261753	201140	1392493	192103
平顶山	4804924	355893	4904701	799525
平凉	454996	130126	2068033	393355
萍乡	1724732	236078	1854515	257771
莆田	2727923	537658	2778508	972868
濮阳	3458332	219746	3598740	493668
普洱	2480346	70912	2542898	296973
七台河	807440	252042	920471	175673
齐齐哈尔	5419621	591165	5367003	817794
黔东南苗族侗族自治州	3844697	400651	3481891	1348262
黔南布依族苗族自治州	3569847	269756	3232714	1047095
黔西南布依族苗族自治州	2864920	162818	2804612	789144
钦州	2894407	411711	3079721	962904
秦皇岛	2753962	187818	2987605	347016
青岛	7494194	852866	8715087	1387453
清远	3146713	997202	3698412	1155774
庆阳	2420960	107932	2211191	600215
衢州	2128856	453051	2122661	766921
曲靖	5466089	157391	5855055	906160
泉州	7283040	870151	8128533	1654430
日喀则地区	634962	23381	703292	43488
日照	2685928	281030	2801013	498995
三门峡	2177428	90144	2234018	202513
三明	2574075	419838	2503388	742670
三亚	482296	89529	685408	91489
厦门	2053070	158218	3531347	390852
山南地区	318106	10810	328990	17353
汕头	4671279	401574	5389328	641093
汕尾	2453479	599833	2935469	645711
商洛	2345437	142107	2341742	218770
商丘	7753844	801536	7362975	1800676
上海	16407734	2258045	23019196	3608213
上饶	5977678	828997	6579747	1384667
韶关	2735433	748647	2826246	978752
邵阳	6963619	539140	7071735	1171413
绍兴	4304241	665794	4912239	1054401
深圳	7008831	284394	10358381	668187
沈阳	7203717	1105244	8106171	1333564
十堰	3415912	612277	3340841	693100
石家庄	9241186	640950	10163788	1080484
石嘴山	675378	104125	725482	208745
双鸭山	1448349	296916	1462626	229961
朔州	1451875	50861	1714857	328792
四平	3292326	107570	3385156	255024
松原	2766036	50046	2880086	332571
苏州	6792239	505572	10459890	828114
绥化	5055541	665674	5418153	593172
随州	2484688	410618	2162222	533309
遂宁	3477013	407013	3252619	769081
塔城地区	892397	65646	1219369	284617
台州	5153715	1133852	5968838	1688870
太原	3344392	108912	4201592	882729
泰安	5334631	382963	5494207	696196
泰州	4785759	588980	4618937	961387
唐山	7040554	417600	7577289	675052
天津	9848731	1395907	12938693	1630177
天水	3219323	155324	3262549	667085
铁岭	2823220	409834	2717732	566904
通化	2307964	195362	2324439	228917
通辽	3028419	293930	3139153	504270
铜川	792600	133441	834437	79914
铜陵	684716	78176	723958	130168
铜仁地区	3302625	440233	3093204	1324493
吐鲁番地区	550731	11998	622903	64442
威海	2596753	311233	2804771	340558
潍坊	8495300	582881	9086241	877602
渭南	5292200	314135	5286077	641735
温州	7557640	1877795	9122102	2830782
文山壮族苗族自治州	3268553	61342	3517946	408786
乌海	427553	75566	532902	129130
乌兰察布	2284414	733087	2143590	1124892
乌鲁木齐	2081834	180702	3112559	348423
无锡	5086586	444851	6374399	701063
芜湖	2115421	302288	2263123	541975
吴忠	1906041	186913	1273792	321724
梧州	2796087	199342	2882200	634930
武汉	8312700	1811326	9785388	2226878
武威	946506	103055	1815059	220410
西安	7274832	462461	8467838	1372225
西宁	1849713	85396	2208708	301162
西双版纳傣族自治州	993397	27926	1133515	105752
锡林郭勒盟	975168	202267	1028022	286741
咸宁	2700678	517713	2462583	786631
咸阳	4886003	200522	5096001	632676
湘潭	2672069	378613	2752171	549363
湘西土家族苗族自治州	2463617	313256	2549558	523742
襄樊	5658723	1066697	5500307	1068219
孝感	4992537	799286	4814542	964012
忻州	2938344	70161	3067503	546761
新乡	5407433	285106	5708191	640501
新余	1071820	65610	1138874	310520
信阳	6527368	1326672	6109106	2980411
邢台	6645766	269681	7104103	594309
兴安盟	1588787	205027	1613246	306034
宿迁	5061576	164114	4719178	1150713
宿州	5516423	468149	5352924	1324206
徐州	8913965	581902	8577225	1960163
许昌	4124086	393370	4307488	883720
宣城	2659639	264489	2532938	624676
雅安	1522845	77012	1507258	198739
烟台	6635735	659495	6968202	881663
延安	2016787	253524	2187009	629315
延边朝鲜族自治州	2209646	352719	2270816	405378
盐城	7946544	595744	7262200	1647516
扬州	4588554	477407	4460066	854958
阳江	2168904	634811	2421748	647645
阳泉	1273126	48481	1368502	218408
伊春	1249621	203259	1148126	242680
伊犁哈萨克自治州	285299	134237	2482592	415309
宜宾	4887242	739302	4471896	1412777
宜昌	4149308	473209	4059686	533524
宜春	5079792	678405	5419591	675746
益阳	4309143	384802	4307933	749341
银川	1177613	124940	1993088	303272
鹰潭	1027075	155406	1125156	170481
营口	2296540	393409	2428534	413117
永州	5367106	433790	5194275	1263161
榆林	3138040	503509	3351436	1316764
玉林	5086215	742470	5487368	1596495
玉树藏族自治州	262661	6135	378439	78117
玉溪	2073005	63008	2303518	229281
岳阳	5011416	640633	5476084	714014
云浮	2152884	556351	2367154	659718
运城	4812361	118881	5134779	371505
枣庄	3545615	299288	3729140	513933
湛江	6070702	1319156	6994832	1514782
张家界	1493115	150414	1478149	307584
张家口	4191035	792756	4345485	1200523
张掖	486688	45903	1199515	247406
漳州	4581675	264642	4809983	629682
长春	7135439	887268	7674439	1513111
长沙	6138719	581936	7040952	1337431
长治	3138991	86645	3334565	413858
昭通	727959	306241	5213521	871393
肇庆	3373099	860687	3916467	900208
镇江	2844856	328676	3114105	445071
郑州	6656759	573402	8627089	1288167
中山	2363322	83485	3121275	105871
中卫	320474	34902	1080832	244549
重庆	30512763	1951433	28846170	4091051
舟山	1001530	176543	1121261	268327
周口	9741283	1165688	8953793	2618755
珠海	1235437	178669	1562530	219927
株洲	3581820	420639	3857100	638277
驻马店	7452752	937772	7231234	2106735
资阳	4697674	305468	3665057	1633529
淄博	4184430	363180	4530597	468173
自贡	3033763	262391	2678899	849666
遵义	6543860	716354	6127082	2468096
